# Supplementary material for: Prenatal Valproic Acid Exposure Affects Song Learning in Zebra Finches: A Potential Model for Vocal Development in Autism
Source: Life (Basel). 2025 Jul 1;15(7):1058. doi: 10.3390/life15071058 (PMC12297895; doi:10.3390/life15071058)
Supplement: Supplementary file 1 [file life-15-01058-s001.zip]

Archive with 1 entries (1 files):
- life-3648928-supplementary.xlsx
