# Supplementary material for: Prenatal Valproic Acid Exposure Affects Song Learning in Zebra Finches: A Potential Model for Vocal Development in Autism
Source: Life (Basel). 2025 Jul 1;15(7):1058. doi: 10.3390/life15071058 (PMC12297895; doi:10.3390/life15071058)
Supplement: Supplementary file 1 [file life-15-01058-s001.zip › life-3648928-supplementary.xlsx]

## Sheet: Dataset
ID	FID	BrN	BrID	EG	Dur	Amp	Pitch	MFreq	PFreq	GPitch	FM	AM	Entr	HScSim	LScSim	SeqM	PitchD	GPitchD	FMD	AMD	EntrD
1203	726	1	726.1	Ctrl	55.825	44.0397	768.5	2944.9	3123.51	133.478	33.6554	-0.00642	-2.3756	18.92	24.52	21.17	4.927	1.415	1.428	0.872	7.291
1204	726	1	726.1	Ctrl	81.125	43.8828	940.083	2849.95	3013.48	136.488	41.0075	-0.00648333	-1.64133	9.404	17.38	21.17	5.332	1.419	1.653	0.888	9.602
1239	726	2	726.2	Ctrl	65.3889	44.3714	810.944	3130.16	3210.36	135.918	42.5149	-0.00498889	-1.82944	16.91	20.61	21.17	5.024	3.249	1.633	1.052	9.191
1264	726	3	726.3	VPA	62.75	44.1643	343.182	2470.61	2425.83	135.472	34.5254	-0.0112909	-1.60455	7.38	14.28	21.17	5.297	6	1.633	1.02	9.508
1189	859	1	859.1	VPA	119.167	45.8155	328.667	2207.95	2335	149.402	49.5548	0.00396667	-1.01	99.52	83.35	43.64	1.356	0.856	0.788	0.87	0.864
1206	874	1	874.1	Ctrl	39.6786	43.2081	310.214	2404.19	2190.56	140.164	35.9894	-0.0207857	-1.29271	2.127	53.75	100	1	0.924	0.954	0.71	0.281
1207	874	1	874.1	Ctrl	88	45.9201	662.857	2962.46	3379.47	179.311	46.7656	0.00367143	-1.41857	8.51	0	100	1.514	1.183	0.957	0.727	0.627
1209	874	1	874.1	Ctrl	24.3571	43.9654	547.5	2328.7	2387.1	145.01	54.3217	-0.0103429	-2.01129	2.127	48.75	100	0.892	0.814	0.842	0.572	0.33
1210	874	1	874.1	Ctrl	31.35	43.0862	357.6	3282.7	3483.04	125.012	33.0574	0.00582	-1.5908	2.127	66.25	100	1.081	0.913	0.964	0.701	0.302
1220	918	1	918.1	Ctrl	109.25	44.9155	434.409	2794.97	3180.7	163.196	43.8126	0.00639091	-1.28	2.127	67	100	1.055	1.022	0.973	0.556	0.877
1193	919	1	919.1	VPA	97.2812	45.609	450.125	3031.58	3196.81	157.669	40.9132	-0.0190375	-1.463	91.44	70.37	35.33	1.697	3.071	1.059	1.4	1.597
1249	919	2	919.2	VPA	29.425	43.324	650.7	2786.41	3033.94	125.358	36.7478	0.0037	-1.185	76.46	55.26	35.33	1.505	1.011	0.857	1.073	1.698
1213	920	1	920.1	Ctrl	26.5833	43.1238	355.833	2429.62	2467.78	128.295	29.5688	-0.00365	-1.59817	2.127	50	100	1.021	0.996	1.071	0.74	0.479
1214	920	1	920.1	Ctrl	143.344	45.5534	339.938	2763.16	2795.33	136.345	43.3184	-0.00175	-1.70413	2.127	66.25	100	1.146	0.874	1.007	0.931	1.149
1241	920	2	920.2	Ctrl	38.9583	43.6985	1463.33	3295.42	3487.33	172.802	41.8528	0.00893333	-2.17517	2.127	50	100	1.072	1.119	1.126	0.786	0.578
1268	920	3	920.3	VPA	110.786	45.5039	412.571	2876.74	2968.91	150.701	43.2216	-0.00525	-1.18736	2.127	35	100	1.239	1.951	0.972	0.786	0.651
1270	920	3	920.3	VPA	53.5	43.6727	355.091	2459.39	2583.36	150.713	44.8142	0.00349091	-1.12591	2.127	50	100	1.165	6.28	1.223	0.999	0.605
1191	930	1	930.1	VPA	138.286	44.96	461.786	2590.89	2928.31	158.797	43.4874	-0.000885714	-1.03671	97.35	68.41	36.6	1.197	3.028	1.081	0.92	0.676
1192	930	1	930.1	VPA	86.4286	45.4461	482.357	2998.14	3284.3	166.589	51.7126	0.00901429	-1.45329	93.22	87.54	100	1.1	1.091	0.931	0.909	0.747
1222	930	2	930.2	Ctrl	107.938	45.166	304	1738.06	1757.77	121.758	32.3312	0.0048	-1.336	92.49	60.81	100	1.201	3.086	1.055	1.129	0.709
1188	946	1	946.1	VPA	117.464	45.3381	402.357	2208.73	2163.77	137.007	36.7816	0.00402857	-1.487	68.35	66.55	100	1.609	0.931	0.918	1.032	1.294
1218	946	2	946.2	Ctrl	110.786	45.5839	476.786	2929.23	3081.04	165.569	44.1197	-0.0163143	-1.93157	82.83	71.37	100	1.877	1.682	0.992	1.222	1.366
1238	946	3	946.3	Ctrl	83.1111	44.7129	762.778	1748.49	1708.26	212.887	57.8821	0.00306667	-1.63578	85.57	66.77	100	1.682	1.081	0.958	1.217	1.266
1257	946	4	946.4	VPA	62.7917	44.4893	538.5	2896.95	3123.21	132.87	36.1706	-0.00924167	-1.57417	78.25	59.26	100	1.496	2.542	0.919	1.236	1.328
1258	946	4	946.4	VPA	91.5	44.9085	421.455	2886.43	3007.06	162.096	47.8156	-0.00296364	-1.29164	84.84	66.72	100	1.644	3.237	0.945	1.23	1.426
1260	946	4	946.4	VPA	53.5192	43.6548	619.769	2807.72	2882.91	129.815	37.9989	-0.00569231	-1.62208	88.34	64.02	100	1.637	2.614	1.03	1.183	1.268
1205	955	1	955.1	Ctrl	121.917	44.7438	367.5	2783.57	2969	122.195	30.4078	0.0207833	-1.93683	8.51	0	100	1.373	2.637	1.243	1.211	0.816
1262	956	1	956.1	Ctrl	96.0667	44.799	531.533	3252.87	3392.59	147.833	44.239	0.305133	-1.74693	25	44.42	100	1.56	0.895	1.029	1.054	1.092
1263	956	1	956.1	Ctrl	107.5	44.3291	685.227	2835.19	3073.87	168.093	47.4449	0.000990909	-1.50845	31.2	35.79	100	1.542	0.861	0.951	1.046	0.851
1201	976	1	976.1	VPA	66	44.3125	346.7	2570.13	2477.09	147.785	41.9882	-0.01665	-1.2005	83.86	65.8	39.33	1.491	1.265	0.93	1.106	1.072
1246	976	2	976.2	VPA	84.3333	45.0533	1068.78	2960.1	3014.97	167.568	40.7172	-0.00753333	-2.00067	83.5	63.04	39.33	1.43	1.314	1	1.081	1.232
1247	976	2	976.2	VPA	79.475	44.4371	627.05	2817.07	2988.24	144.907	39.3618	-0.00046	-1.5291	80.79	62.22	39.33	1.408	1.254	0.967	1.103	0.975
1248	976	2	976.2	VPA	90.9615	44.7736	314.5	2843.75	3063.98	132.816	40.1547	-0.00216923	-1.49015	85.98	61.74	39.33	1.464	1.311	1.045	1.25	1.019
1234	977	1	977.1	VPA	70.8125	43.9155	458.688	2903.39	3251.56	168.505	43.9805	0.1545	-1.08988	79.33	50.2	100	1.112	2.017	1.166	1.171	0.471
1184	980	1	980.1	VPA	150.792	52.7698	284.583	3419.32	3709.88	135.497	38.733	0.000316667	-0.977833	96.81	78.64	54.2	1.201	4.442	1.038	1.214	0.926
1199	1051	1	1051.1	VPA	77.6875	44.0201	382.625	1989.01	1927.02	153.887	38.1673	0.0058625	-1.56775	8.51	0	100	1.058	1.967	1.147	0.967	0.853
1230	1153	1	1153.1	VPA	107.8	46.6252	630.2	2780.06	2866.91	161.28	48.5924	-0.00024	-1.5944	94.11	76.21	100	1.748	0.98	0.784	1.013	1.24
1231	1153	1	1153.1	VPA	137.5	46.781	499.417	3069.17	3300.45	193.653	53.0757	-0.00878333	-1.4465	97.04	70.72	100	1.658	1.717	0.833	1.12	1.281
1195	1245	1	1245.1	VPA	80.5357	44.905	359.429	2670.26	2748.74	153.71	43.2123	0.00591429	-1.27543	97.96	90.51	100	1.071	9.071	1.371	1.297	0.465
1196	1245	1	1245.1	VPA	121.393	47.7773	383	2889.7	2920.06	134.83	41.8494	-0.00214286	-2.23914	96.09	89.03	100	1.131	8.896	1.355	1.419	1.372
1227	1245	2	1245.2	Ctrl	143	45.7385	306.125	2732.06	2776.87	120.762	38.2486	0.003575	-1.51225	97.86	92.03	100	1.019	8.73	1.296	1.144	0.714
1228	1245	2	1245.2	Ctrl	124.781	46.023	866.062	2929.56	3028.29	126.76	42.8498	0.0068375	-1.72225	94.91	87.72	100	1.327	12.62	1.449	1.497	1.108

## Sheet: Variable explanations
ID	male offspring ID
FID	father ID
BrN	brood number of the father
BrID	brood ID (identifies siblings in the database)
EG	experimental group (two levels: Ctr; VPA)
Dur	duration
Amp	amplitude
Pitch	pitch
MFreq	mean frequency
PFreq	peak frequency
GPitch	goodness of pitch
FM	frequency modulation
AM	amplitude modulation
Entr	Wiener entropy
HScSim	high-scale similarity to father's song
LScSim	low-scale similarity to father's song
SeqM	sequential match with father's song
PitchD	pitch difference compared to father's song
GPitchD	goodness of pitch difference compared to father's song
FMD	frequency modulation difference compared to father's song
AMD	amplitude modulation difference compared to father's song
EntrD	Wiener entropy difference compared to father's song
